# Supplementary material for: Integrative Analysis of EPHX4 as a Novel Prognostic and Diagnostic Biomarker in Lung Adenocarcinoma
Source: Int J Mol Sci. 2025 May 26;26(11):5095. doi: 10.3390/ijms26115095 (PMC12154108; doi:10.3390/ijms26115095)
Supplement: Supplementary file 1 [file ijms-26-05095-s001.zip]

Archive with 1 entries (1 files):
- ijms-3649137-supplementary.pdf
